# Supplementary material for: Filopodial dynamics and growth cone stabilization in Drosophila visual circuit development
Source: eLife. 2015 Oct 29;4:e10721. doi: 10.7554/eLife.10721 (PMC4728134; doi:10.7554/eLife.10721)
Supplement: Source code 1. — This function takes as input the Excel files including the length and orientation data for all filopodia segmented across 60 time points within a 1 hour period. "TrackID"s are also required to identify the same filopodia across different time points. The function then calculates for each TrackID the number of extension and retraction events it experienced during that filopodium's lifetime, as well as the mean and standard deviation for extension, retraction and combined speeds. The user is asked for an input (in μm) defining the amount of extension/retraction length (default=0.3 μm) that will be considered insignificant, i.e. the filopodium will be assumed static for that 1 minute step. The function then outputs the number of extension and retraction events above that threshold ("filtered"), as well as speeds calculated from only these (above-threshold) events. The function also calculates the mean and standard deviation of a filopodium's length (μm) during its lifetime. These parameters are written in a new Excel file. Finally, the function creates the heat-maps used (and explained) in Figure 4. DOI: http://dx.doi.org/10.7554/eLife.10721.026 [file elife-10721-code1.zip]

Archive with 1 entries (1 files):
- AnalyseFilopodialDynamics_submission.m
